# Supplementary material for: Long-Term Persistence of Mitochondrial DNA Instability in HIV-Exposed Uninfected Children during and after Exposure to Antiretroviral Drugs and HIV
Source: Biomedicines. 2022 Jul 25;10(8):1786. doi: 10.3390/biomedicines10081786 (PMC9331317; doi:10.3390/biomedicines10081786)
Supplement: Supplementary file 1 [file biomedicines-10-01786-s001.zip]

Archive with 1 entries (1 files):
- biomedicines-1785715-supplementary.pdf
